# Supplementary material for: Flesh Quality, Shelf Life, and Freshness Assessment of Sea Bream Reared in a Coastal Mediterranean Integrated Multi-Trophic Aquaculture System
Source: Animals (Basel). 2025 Aug 19;15(16):2425. doi: 10.3390/ani15162425 (PMC12383101; doi:10.3390/ani15162425)
Supplement: Supplementary file 1 [file animals-15-02425-s001.zip]

Archive with 1 entries (1 files):
- animals-3801551-supplementary.pdf
